# Supplementary material for: Loss of maternal ANNEXIN A10 via a 34-kb deleted-type copy number variation is associated with embryonic mortality in Japanese Black cattle
Source: BMC Genomics. 2016 Nov 24;17:968. doi: 10.1186/s12864-016-3312-z (PMC5122153; doi:10.1186/s12864-016-3312-z)
Supplement: Additional file 1: Table S1. — Detailed features of deleted-type CNVRs on autosomes in this study. Positions are based on the UMD3.1 assembly of the bovine genome. 1 Multiple: CNVR contained more than one CNV in the same animal. Table S2. CNVR_322 with genome-wide associations with embryonic mortality. Embryonic mortality was defined by cows that received a second round of AI at 18–29 days (D), 30–60 D, 61–90 D, 91–140 D, and 141 D–parturition after the 1st AI. Table S3. Detailed features of CNVR_322 and the surrounding SNPs. Positions are based on the UMD3.1 assembly of the bovine genome. Table S4. Primer information for identification of CNVR_322 breakpoint. Positions are based on the UMD3.1 assembly of the bovine genome. Table S5. Genotype frequencies of CNVR_322 in 6364 cows and 2391 steers. Table S6. P-value of association between CNVR_322 and meat traits in 1156 Japanese Black cattle. 1 YE (%) = 69.419 + 0.13REA + 0.667RT - 0.025CW - 0.896SFT. Table S7. Number of corpora lutea and implantation sites in Anxa10 -/- and Anxa10 +/+ female mice. Table S8. Primers and probes for CNVR_322. Positions are based on the UMD3.1 assembly of the bovine genome. Table S9. Primers and probes for basic transcriptional factor 3. Positions are based on the UMD3.1 assembly of the bovine genome. Table S10. Information for multiplex PCR primers for CNVR_322. Positions are based on the UMD3.1 assembly of the bovine genome. Table S11. Primer and probe for bovine ANXA10 and mouse Anxa10 expression. Table S12. Primer information for exons 1 to 2 and exons 1 to 7 of ANXA10. (XLSX 37 kb) [file 12864_2016_3312_MOESM1_ESM.xlsx]

## Sheet: Table S1
Table S1. Detailed features of deleted-type CNVRs on autosomes in this study
CNVR_ID	CNVR_type	Chr	Start (bp)	End (bp)	CNVR_length (bp)	Number of samples/1481 samples	Frequency (%) 1
CNVR_26	loss	1	75987278	76016310	29032	57	3.84615
CNVR_27	loss	1	77469795	77506177	36382	116	7.82726
CNVR_47	loss	1	140474441	140483441	9000	39	2.63158
CNVR_55	loss	2	33418453	33534898	116445	58	Multiple
CNVR_58	loss	2	46471184	46485436	14252	54	3.64372
CNVR_61	loss	2	50300666	50327795	27129	115	7.75978
CNVR_83	loss	2	119941802	119969724	27922	61	4.11606
CNVR_86	loss	2	130197949	130204643	6694	42	2.83401
CNVR_108	loss	3	47972502	47995276	22774	65	4.38596
CNVR_110	loss	3	50167465	50188620	21155	73	4.92578
CNVR_130	loss	4	1452623	1466636	14013	98	6.61269
CNVR_138	loss	4	9019782	9026721	6939	52	3.50877
CNVR_144	loss	4	30108120	30118615	10495	40	2.69906
CNVR_150	loss	4	47484110	47497878	13768	30	2.02429
CNVR_155	loss	4	59824931	59868643	43712	55	3.7112
CNVR_178	loss	5	4513012	4531901	18889	83	5.60054
CNVR_179	loss	5	5626620	5638151	11531	23	1.55196
CNVR_190	loss	5	31682483	31690859	8376	39	2.63158
CNVR_194	loss	5	39006663	39044882	38219	97	6.54521
CNVR_207	loss	5	73181012	73190311	9299	57	3.84615
CNVR_211	loss	5	76888012	76950977	62965	47	3.17139
CNVR_212	loss	5	78566150	78578744	12594	54	3.64372
CNVR_213	loss	5	79941263	79954124	12861	51	3.4413
CNVR_217	loss	5	87429950	87469839	39889	108	7.28745
CNVR_221	loss	5	103678422	103722388	43966	131	8.83941
CNVR_231	loss	6	1069734	1100413	30679	174	11.7409
CNVR_237	loss	6	12846571	12856335	9764	56	3.77868
CNVR_238	loss	6	13712516	13724261	11745	30	2.02429
CNVR_243	loss	6	28989049	28994000	4951	19	1.28205
CNVR_247	loss	6	42548966	42594663	45697	101	6.81511
CNVR_250	loss	6	51920117	51939786	19669	40	2.69906
CNVR_251	loss	6	52509023	52539226	30203	84	5.66802
CNVR_256	loss	6	65940020	65964731	24711	41	2.76653
CNVR_261	loss	6	83741791	83746727	4936	45	3.03644
CNVR_263	loss	6	86128615	86169865	41250	95	Multiple
CNVR_266	loss	6	96055154	96059367	4213	87	5.87045
CNVR_285	loss	7	15083922	15102276	18354	179	12.0783
CNVR_286	loss	7	15118144	15126059	7915	72	4.8583
CNVR_295	loss	7	41582892	41588354	5462	40	2.69906
CNVR_296	loss	7	42736530	42788788	52258	194	13.0904
CNVR_301	loss	7	44437375	44444959	7584	85	5.73549
CNVR_311	loss	7	73463457	73474183	10726	31	2.09177
CNVR_313	loss	7	80157916	80167182	9266	54	3.64372
CNVR_317	loss	7	99113453	99116654	3201	56	3.77868
CNVR_318	loss	7	99322117	99328261	6144	86	5.80297
CNVR_322	loss	8	380524	411389	30865	46	3.10391
CNVR_329	loss	8	15372731	15390011	17280	121	8.16464
CNVR_333	loss	8	30388084	30405515	17431	88	5.93792
CNVR_334	loss	8	32961137	32968374	7237	21	1.417
CNVR_339	loss	8	44931986	44944671	12685	55	3.7112
CNVR_343	loss	8	51585177	51608386	23209	36	2.42915
CNVR_350	loss	8	77675650	77687415	11765	34	2.2942
CNVR_351	loss	8	95983063	96042429	59366	74	4.99325
CNVR_363	loss	9	13975440	13992239	16799	139	9.37922
CNVR_378	loss	9	58095987	58124944	28957	35	2.36167
CNVR_384	loss	9	69527371	69536017	8646	23	1.55196
CNVR_396	loss	10	10541599	10590763	49164	49	3.30634
CNVR_410	loss	10	27084658	27109540	24882	209	14.1026
CNVR_412	loss	10	27565890	27570949	5059	62	4.18354
CNVR_417	loss	10	41580124	41596729	16605	129	8.70445
CNVR_419	loss	10	48921744	48937225	15481	46	3.10391
CNVR_426	loss	10	87873996	87878635	4639	34	2.2942
CNVR_432	loss	10	98899549	98920152	20603	56	3.77868
CNVR_437	loss	11	32797080	32803019	5939	112	7.55735
CNVR_445	loss	11	47151729	47195270	43541	32	2.15924
CNVR_452	loss	11	75662200	75684514	22314	88	5.93792
CNVR_454	loss	11	86003536	86036402	32866	45	3.03644
CNVR_458	loss	11	93896609	93922796	26187	58	3.91363
CNVR_472	loss	12	1162140	1185172	23032	85	5.73549
CNVR_479	loss	12	8646620	8712061	65441	162	Multiple
CNVR_480	loss	12	9815429	9845659	30230	147	9.91903
CNVR_485	loss	12	40730885	40836479	105594	31	2.09177
CNVR_491	loss	12	57382828	57411159	28331	155	10.4588
CNVR_506	loss	12	72411533	72507076	95543	65	4.38596
CNVR_520	loss	12	78494480	78498214	3734	37	2.49663
CNVR_527	loss	13	26344707	26356929	12222	148	9.9865
CNVR_534	loss	13	53933240	53982995	49755	129	8.70445
CNVR_545	loss	14	49639609	49661364	21755	44	2.96896
CNVR_546	loss	14	52989072	53003780	14708	55	3.7112
CNVR_548	loss	14	54108047	54126508	18461	72	4.8583
CNVR_551	loss	14	54805630	54833610	27980	31	2.09177
CNVR_563	loss	15	3349243	3378092	28849	121	8.16464
CNVR_572	loss	15	20057061	20060323	3262	37	2.49663
CNVR_578	loss	15	45470174	45528216	58042	168	11.336
CNVR_582	loss	15	46838495	46906029	67534	29	1.95682
CNVR_594	loss	15	73389284	73410014	20730	58	3.91363
CNVR_596	loss	15	75609541	75629936	20395	38	2.5641
CNVR_607	loss	15	84038466	84046192	7726	36	2.42915
CNVR_617	loss	16	8582055	8584573	2518	92	6.20783
CNVR_618	loss	16	8605747	8623933	18186	61	4.11606
CNVR_622	loss	16	15059221	15118639	59418	60	4.04858
CNVR_645	loss	17	25025930	25119996	94066	754	50.8772
CNVR_647	loss	17	32142732	32228217	85485	72	4.8583
CNVR_651	loss	17	50746686	50962760	216074	859	Multiple
CNVR_652	loss	17	51051583	51115979	64396	104	7.01754
CNVR_653	loss	17	51115979	51205343	89364	663	44.7368
CNVR_654	loss	17	51370688	51790485	419797	226	Multiple
CNVR_675	loss	18	49534810	49547073	12263	72	4.8583
CNVR_692	loss	19	3885630	3918888	33258	69	4.65587
CNVR_695	loss	19	9820148	9836160	16012	27	1.82186
CNVR_740	loss	21	39127444	39142280	14836	95	6.41026
CNVR_744	loss	21	52305970	52329035	23065	134	9.04184
CNVR_756	loss	22	22245087	22253647	8560	31	2.09177
CNVR_760	loss	22	27931181	27947878	16697	57	3.84615
CNVR_764	loss	22	41703903	41709601	5698	20	1.34953
CNVR_765	loss	22	42933509	43000816	67307	60	4.04858
CNVR_789	loss	23	28902561	28919540	16979	47	3.17139
CNVR_792	loss	23	29677865	29698840	20975	61	4.11606
CNVR_794	loss	23	30404750	30443202	38452	34	2.2942
CNVR_807	loss	24	24579328	24582206	2878	103	6.95007
CNVR_835	loss	26	5627591	5633113	5522	41	2.76653
CNVR_843	loss	26	28705385	28801208	95823	101	Multiple
CNVR_849	loss	26	50354981	50359661	4680	22	1.48448
CNVR_879	loss	28	46232303	46248750	16447	28	1.88934
CNVR_885	loss	29	21442101	21446086	3985	76	5.12821
CNVR_890	loss	29	27476694	27504958	28264	52	3.50877
Positions are based on the UMD3.1 assembly of the bovine genome.
1 Multiple: CNVR contained more than one CNV in the same animal.

## Sheet: Table S2
Table S2. CNVR_322 with genome-wide associations with embryonic mortality
2nd AI	P-value
18–29 D	0.834
30–60 D	2.19e-05
61–90 D	0.824
91–140 D	0.691
141 D–parturition	0.997
conception rate	0.0258
Embryonic mortality was defined by cows that received a second round of AI at 18–29 days (D), 30–60 D, 61–90 D, 91–140 D, and 141 D–parturition after the 1st AI.

## Sheet: Table S3
Table S3. Detailed features of CNVR_322 and the surrounding SNPs
SNP_ID	Chr	Position (bp)	CNVR_322 region	P-value_ embryonic mortality at 30-60 D	r2 between SNP and CNVR_322
BovineHD0800000054	8	286177		0.352463	0.018
BovineHD0800000059	8	304747		0.245444	0.016
BovineHD0800000063	8	328013		0.185721	0.037
BovineHD0800000064	8	330040		0.229942	0.036
BovineHD0800000069	8	354657		0.395984	0.002
BovineHD0800000070	8	356238		0.710616	0.007
Hapmap25289-BTA-147726	8	357078		0.0559277	0.048
BovineHD0800000071	8	357577		0.0559277	0.048
BovineHD0800000073	8	363426		0.381442	0.022
BovineHD0800000075	8	374545		0.397328	0.003
BovineHD0800000077	8	380524	CNVR_322
BovineHD0800000079	8	385430	CNVR_322
BovineHD0800000080	8	386970	CNVR_322
BovineHD0800000081	8	388760	CNVR_322
BovineHD0800000082	8	391426	CNVR_322
BovineHD0800000083	8	394754	CNVR_322
BovineHD0800000084	8	397230	CNVR_322
BovineHD0800000085	8	398949	CNVR_322
BovineHD0800000086	8	401293	CNVR_322
BovineHD4100006445	8	401971	CNVR_322
BovineHD0800000087	8	403697	CNVR_322
BovineHD0800000088	8	406022	CNVR_322
BovineHD0800000089	8	408770	CNVR_322
BovineHD0800000090	8	411389	CNVR_322
BovineHD0800000091	8	414048		0.922513	0.005
BovineHD0800000092	8	416642		0.922513	0.005
BovineHD0800000094	8	422551		0.996074	0.004
BovineHD0800000100	8	440615		0.414583	0
BovineHD0800000101	8	442120		0.414583	0
BovineHD0800000104	8	447786		0.143712	0.04
BovineHD0800000105	8	450279		0.214051	0.031
BovineHD0800000107	8	453075		0.0628435	0.035
BovineHD0800000108	8	455436		0.917828	0.001
BTA-87411-no-rs	8	458919		0.0773174	0.011
BovineHD0800000113	8	469005		0.0522198	0.034
BovineHD0800000116	8	478420		0.0773174	0.011
BovineHD0800000119	8	486537		0.0522198	0.034
BovineHD0800000121	8	490731		0.0773174	0.011
ARS-BFGL-NGS-21043	8	494866		0.0702175	0.011
BovineHD0800000124	8	503056		0.0773174	0.011
Positions are based on the UMD3.1 assembly of the bovine genome.

## Sheet: Table S4
Table S4. Primer information for identification of CNVR_322 breakpoint
Forward primer-ID	Position(bp)	Forward primer	Reverse primer-ID	Position(bp)	Reverse primer
CF_1	374581-374600	GGAAAGCACTGGGTTTAACG
CF_2	375519-375539	TTTCCTTTTGTTGTTGCCACT
CF_3	376370-376389	TTGGACTCAGTGGGAAAAGG
CF_4	377383-377402	TTAGGAGCTTGGGACTGACA
CF_5	378367-378386	GAAACTCAGTGGGTGCCATT
CF_6	379451-379470	TGGGGTTCCTAATGGATTGA
			TR_1	412204-412223	ACTTCGCTGAAAAAGGTCCA
			TR_2	411578-411597	AGGAGGAATAAGGGGACGAC
			TR_3	412516-412535	AACCCAAGGACACACACTGA
			TR_4	413432-413451	TGGGGCCCATATGTGTACTT
			TR_5	414012-414031	TGGACATGAGGGGATTCTTC
378065 bp to 378127 bp_F	377711-377737	GTACTTCTGATTGTTTAATTCCTGGG	378065 bp to 378127 bp_R	378440-378460	GCTGACACTGGAAGGAAGGA
411999 bp to 412061 bp_F	411937-411958	ACTTCACCATCAGTCCTTCCA	411999 bp to 412061 bp_R	412216-412236	AAGCAGAGATGTTACTTCGCT
Positions are based on the UMD3.1 assembly of the bovine genome.

## Sheet: Table S5
Table S5. Genotype frequencies of CNVR_322 in 6364 cows and 2391 steers
	Cows (N=6364)					Steers (N=2391)
Genotype	No.	Genotype freq	Exp freq	Exp No.		No.	Genotype freq	Exp freq	Exp No.
wild/wild	6053	0.951131	0.951728	6056.8		2320	0.970305	0.970526	2320.53
wild/CNVR_322	311	0.0488686	0.0476746	303.401		71	0.0296947	0.0292538	69.9458
CNVR_322/CNVR_322	0	0	0.000597036	3.79954		0	0	0.000220444	0.527081
	A allele freq = 0.024					A allele freq = 0.015

## Sheet: Table S6
Table S6. P-value of association between CNVR_322 and meat traits in 1156 Japanese Black cattle
Meat traits	Abbreviations	P-value
Carcass weight (kg)	CW	0.228391
Rib eye area (cm2)	REA	0.390302
Rib thickness (cm)	RT	0.355488
Subcutaneous fat thickness (cm)	SFT	0.944334
Beef marbling score (1 to 12)	BMS	0.943156
Yield estimate (%) 1	YE	0.776322
1 YE (%) = 69.419 + 0.13REA + 0.667RT -0.025CW-0.896SFT

## Sheet: Table S7
Table S7. Number of corpora lutea and implantation sites in Anxa10 -/- and Anxa10 +/+ female mice.
Mating type	Anxa10 -/- female × Anax10 +/+ male	Anxa10 +/+ female × Anax10 +/+ male
No. of mating	10	6
No. of corpora lutea	11.8	9.8
SEM	0.33	0.3
No. of implantation sites	9.9	10
SEM	0.46	0.45

## Sheet: Table S8
Table S8. Primers and probes for CNVR_322
CNVR_ID	Chr	Amplification position start_end (bp)	Forward primer	Reverse primer	Probe (5'-FAM, 3'-TAMRA)
CNVR_322	8	397426_397523	CTCACTCACTCGCCAACACAA	CGATCAACAGCCTCTGGGTG	AAGACCTGCTGATTGACATCCTGACCCA
Positions are based on the UMD3.1 assembly of the bovine genome.

## Sheet: Table S9
Table S9. Primers and probes for basic transcriptional factor 3
ID	Chr	Amplification position start_end (bp)	Forward primer	Reverse primer	Probe (5'-FAM, 3'-TAMRA)
BTF3	20	8041046_8041120	GCGTGGCCCGTAATGGT	AACAGTGATCCACTTTAACAACCCTAAA	CTGGCAGCAAACACTT
Positions are based on the UMD3.1 assembly of the bovine genome.

## Sheet: Table S10
Table S10. Information for multiplex PCR primers for CNVR_322
Primer-ID	Position(bp)	Primer
F_1	chr8:377711_377736	GTACTTCTGATTGTTTAATTCCTGGG
R_1	chr8:378441_378460	GCTGACACTGGAAGGAAGGA
R_2	chr8:412204_412223	ACTTCGCTGAAAAAGGTCCA
Positions are based on the UMD3.1 assembly of the bovine genome.

[truncated: 2 more sheets: Table S11, Table S12]
